# Supplementary material for: Supramolecular photodynamic agents for simultaneous oxidation of NADH and generation of superoxide radical
Source: Nat Commun. 2022 Oct 19;13:6179. doi: 10.1038/s41467-022-33924-3 (PMC9582220; doi:10.1038/s41467-022-33924-3)
Supplement: Supplementary file 3 — Source Data [file 41467_2022_33924_MOESM3_ESM.zip]

Archive with 533 entries (475 files):
- Source Data/
- Source Data/NMR/
- Source Data/NMR/A1-C.mnova
- Source Data/NMR/A1-H.mnova
- Source Data/NMR/A2-C.mnova
- Source Data/NMR/A2-H.mnova
- Source Data/NMR/A3-C.mnova
- Source Data/NMR/A3-H.mnova
- Source Data/NMR/D-C.mnova
- Source Data/NMR/D-H.mnova
- Source Data/NMR/dosy/
- Source Data/NMR/dosy/1/
- Source Data/NMR/dosy/1/1/
- Source Data/NMR/dosy/1/1/acqu
- Source Data/NMR/dosy/1/1/acqus
- Source Data/NMR/dosy/1/1/audita.txt
- Source Data/NMR/dosy/1/1/fid
- Source Data/NMR/dosy/1/1/format.ased
- Source Data/NMR/dosy/1/1/format.temp
- Source Data/NMR/dosy/1/1/fq1list
- Source Data/NMR/dosy/1/1/pdata/
- Source Data/NMR/dosy/1/1/pdata/1/
- Source Data/NMR/dosy/1/1/pdata/1/1i
- Source Data/NMR/dosy/1/1/pdata/1/1r
- Source Data/NMR/dosy/1/1/pdata/1/auditp.txt
- Source Data/NMR/dosy/1/1/pdata/1/outd
- Source Data/NMR/dosy/1/1/pdata/1/proc
- Source Data/NMR/dosy/1/1/pdata/1/procs
- Source Data/NMR/dosy/1/1/pdata/1/thumb.png
- Source Data/NMR/dosy/1/1/pdata/1/title
- Source Data/NMR/dosy/1/1/precom.output
- Source Data/NMR/dosy/1/1/pulseprogram
- Source Data/NMR/dosy/1/1/scon2
- Source Data/NMR/dosy/1/1/shimvalues
- Source Data/NMR/dosy/1/1/specpar
- Source Data/NMR/dosy/1/1/uxnmr.info
- Source Data/NMR/dosy/1/1/uxnmr.par
- Source Data/NMR/dosy/1/1/vtc_pid_settings
- Source Data/NMR/dosy/1/1.zip
- Source Data/NMR/dosy/1/2/
- Source Data/NMR/dosy/1/2/EA
- Source Data/NMR/dosy/1/2/acqu
- Source Data/NMR/dosy/1/2/acqus
- Source Data/NMR/dosy/1/2/audita.txt
- Source Data/NMR/dosy/1/2/fid
- Source Data/NMR/dosy/1/2/format.ased
- Source Data/NMR/dosy/1/2/format.temp
- Source Data/NMR/dosy/1/2/gpnam6
- Source Data/NMR/dosy/1/2/gpnam7
- Source Data/NMR/dosy/1/2/gpnam8
- Source Data/NMR/dosy/1/2/gradient_calib
- Source Data/NMR/dosy/1/2/pdata/
- Source Data/NMR/dosy/1/2/pdata/1/
- Source Data/NMR/dosy/1/2/pdata/1/1i
- Source Data/NMR/dosy/1/2/pdata/1/1r
- Source Data/NMR/dosy/1/2/pdata/1/assocs
- Source Data/NMR/dosy/1/2/pdata/1/auditp.txt
- Source Data/NMR/dosy/1/2/pdata/1/outd
- Source Data/NMR/dosy/1/2/pdata/1/proc
- Source Data/NMR/dosy/1/2/pdata/1/procs
- Source Data/NMR/dosy/1/2/pdata/1/thumb.png
- Source Data/NMR/dosy/1/2/pdata/1/title
- Source Data/NMR/dosy/1/2/pdata/2/
- Source Data/NMR/dosy/1/2/pdata/2/1i
- Source Data/NMR/dosy/1/2/pdata/2/1r
- Source Data/NMR/dosy/1/2/pdata/2/assocs
- Source Data/NMR/dosy/1/2/pdata/2/auditp.txt
- Source Data/NMR/dosy/1/2/pdata/2/outd
- Source Data/NMR/dosy/1/2/pdata/2/proc
- Source Data/NMR/dosy/1/2/pdata/2/procs
- Source Data/NMR/dosy/1/2/pdata/2/title
- Source Data/NMR/dosy/1/2/pulseprogram
- Source Data/NMR/dosy/1/2/scon2
- Source Data/NMR/dosy/1/2/shimvalues
- Source Data/NMR/dosy/1/2/specpar
- Source Data/NMR/dosy/1/2/uxnmr.info
- Source Data/NMR/dosy/1/2/uxnmr.par
- Source Data/NMR/dosy/1/2/vtc_pid_settings
- Source Data/NMR/dosy/1/3/
- Source Data/NMR/dosy/1/3/Difframp
- Source Data/NMR/dosy/1/3/EA
- Source Data/NMR/dosy/1/3/acqu
- Source Data/NMR/dosy/1/3/acqu2
- Source Data/NMR/dosy/1/3/acqu2s
- Source Data/NMR/dosy/1/3/acqus
- Source Data/NMR/dosy/1/3/audita.txt
- Source Data/NMR/dosy/1/3/difflist
- Source Data/NMR/dosy/1/3/format.ased
- Source Data/NMR/dosy/1/3/format.temp
- Source Data/NMR/dosy/1/3/gpnam6
- Source Data/NMR/dosy/1/3/gpnam7
- Source Data/NMR/dosy/1/3/gpnam8
- Source Data/NMR/dosy/1/3/gradient_calib
- Source Data/NMR/dosy/1/3/pdata/
- Source Data/NMR/dosy/1/3/pdata/1/
- Source Data/NMR/dosy/1/3/pdata/1/2rr
- Source Data/NMR/dosy/1/3/pdata/1/auditp.txt
- Source Data/NMR/dosy/1/3/pdata/1/clevels
- Source Data/NMR/dosy/1/3/pdata/1/dosy
- Source Data/NMR/dosy/1/3/pdata/1/outd
- Source Data/NMR/dosy/1/3/pdata/1/proc
- Source Data/NMR/dosy/1/3/pdata/1/proc2
- Source Data/NMR/dosy/1/3/pdata/1/proc2s
- Source Data/NMR/dosy/1/3/pdata/1/procs
- Source Data/NMR/dosy/1/3/pdata/1/t1par
- Source Data/NMR/dosy/1/3/pdata/1/thumb.png
- Source Data/NMR/dosy/1/3/pdata/1/title
- Source Data/NMR/dosy/1/3/pulseprogram
- Source Data/NMR/dosy/1/3/scon2
- Source Data/NMR/dosy/1/3/ser
- Source Data/NMR/dosy/1/3/shimvalues
- Source Data/NMR/dosy/1/3/specpar
- Source Data/NMR/dosy/1/3/uxnmr.info
- Source Data/NMR/dosy/1/3/uxnmr.par
- Source Data/NMR/dosy/1/3/vtc_pid_settings
- Source Data/NMR/dosy/2/
- Source Data/NMR/dosy/2/2.zip
- Source Data/NMR/dosy/2/4/
- Source Data/NMR/dosy/2/4/acqu
- Source Data/NMR/dosy/2/4/acqus
- Source Data/NMR/dosy/2/4/audita.txt
- Source Data/NMR/dosy/2/4/fid
- Source Data/NMR/dosy/2/4/format.ased
- Source Data/NMR/dosy/2/4/format.temp
- Source Data/NMR/dosy/2/4/fq1list
- Source Data/NMR/dosy/2/4/pdata/
- Source Data/NMR/dosy/2/4/pdata/1/
- Source Data/NMR/dosy/2/4/pdata/1/1i
- Source Data/NMR/dosy/2/4/pdata/1/1r
- Source Data/NMR/dosy/2/4/pdata/1/auditp.txt
- Source Data/NMR/dosy/2/4/pdata/1/outd
- Source Data/NMR/dosy/2/4/pdata/1/proc
- Source Data/NMR/dosy/2/4/pdata/1/procs
- Source Data/NMR/dosy/2/4/pdata/1/thumb.png
- Source Data/NMR/dosy/2/4/pdata/1/title
- Source Data/NMR/dosy/2/4/precom.output
- Source Data/NMR/dosy/2/4/pulseprogram
- Source Data/NMR/dosy/2/4/scon2
- Source Data/NMR/dosy/2/4/shimvalues
- Source Data/NMR/dosy/2/4/specpar
- Source Data/NMR/dosy/2/4/uxnmr.info
- Source Data/NMR/dosy/2/4/uxnmr.par
- Source Data/NMR/dosy/2/4/vtc_pid_settings
- Source Data/NMR/dosy/2/5/
- Source Data/NMR/dosy/2/5/EA
- Source Data/NMR/dosy/2/5/acqu
- Source Data/NMR/dosy/2/5/acqus
- Source Data/NMR/dosy/2/5/audita.txt
- Source Data/NMR/dosy/2/5/fid
- Source Data/NMR/dosy/2/5/format.ased
- Source Data/NMR/dosy/2/5/format.temp
- Source Data/NMR/dosy/2/5/gpnam6
- Source Data/NMR/dosy/2/5/gpnam7
- Source Data/NMR/dosy/2/5/gpnam8
- Source Data/NMR/dosy/2/5/gradient_calib
- Source Data/NMR/dosy/2/5/pdata/
- Source Data/NMR/dosy/2/5/pdata/1/
- Source Data/NMR/dosy/2/5/pdata/1/1i
- Source Data/NMR/dosy/2/5/pdata/1/1r
- Source Data/NMR/dosy/2/5/pdata/1/assocs
- Source Data/NMR/dosy/2/5/pdata/1/auditp.txt
- Source Data/NMR/dosy/2/5/pdata/1/outd
- Source Data/NMR/dosy/2/5/pdata/1/proc
- Source Data/NMR/dosy/2/5/pdata/1/procs
- Source Data/NMR/dosy/2/5/pdata/1/thumb.png
- Source Data/NMR/dosy/2/5/pdata/1/title
- Source Data/NMR/dosy/2/5/pdata/2/
- Source Data/NMR/dosy/2/5/pdata/2/1i
- Source Data/NMR/dosy/2/5/pdata/2/1r
- Source Data/NMR/dosy/2/5/pdata/2/auditp.txt
- Source Data/NMR/dosy/2/5/pdata/2/outd
- Source Data/NMR/dosy/2/5/pdata/2/proc
- Source Data/NMR/dosy/2/5/pdata/2/procs
- Source Data/NMR/dosy/2/5/pdata/2/title
- Source Data/NMR/dosy/2/5/pulseprogram
- Source Data/NMR/dosy/2/5/scon2
- Source Data/NMR/dosy/2/5/shimvalues
- Source Data/NMR/dosy/2/5/specpar
- Source Data/NMR/dosy/2/5/uxnmr.info
- Source Data/NMR/dosy/2/5/uxnmr.par
- Source Data/NMR/dosy/2/5/vtc_pid_settings
- Source Data/NMR/dosy/2/6/
- Source Data/NMR/dosy/2/6/Difframp
- Source Data/NMR/dosy/2/6/EA
- Source Data/NMR/dosy/2/6/acqu
- Source Data/NMR/dosy/2/6/acqu2
- Source Data/NMR/dosy/2/6/acqu2s
- Source Data/NMR/dosy/2/6/acqus
- Source Data/NMR/dosy/2/6/audita.txt
- Source Data/NMR/dosy/2/6/difflist
- Source Data/NMR/dosy/2/6/format.ased
- Source Data/NMR/dosy/2/6/format.temp
- Source Data/NMR/dosy/2/6/gpnam6
- Source Data/NMR/dosy/2/6/gpnam7
- Source Data/NMR/dosy/2/6/gpnam8
- Source Data/NMR/dosy/2/6/gradient_calib
- Source Data/NMR/dosy/2/6/pdata/
- Source Data/NMR/dosy/2/6/pdata/1/
- Source Data/NMR/dosy/2/6/pdata/1/2rr
- Source Data/NMR/dosy/2/6/pdata/1/auditp.txt
- Source Data/NMR/dosy/2/6/pdata/1/clevels
- Source Data/NMR/dosy/2/6/pdata/1/dosy
- Source Data/NMR/dosy/2/6/pdata/1/outd
- Source Data/NMR/dosy/2/6/pdata/1/proc
- Source Data/NMR/dosy/2/6/pdata/1/proc2
- Source Data/NMR/dosy/2/6/pdata/1/proc2s
- Source Data/NMR/dosy/2/6/pdata/1/procs
- Source Data/NMR/dosy/2/6/pdata/1/t1par
- Source Data/NMR/dosy/2/6/pdata/1/thumb.png
- Source Data/NMR/dosy/2/6/pdata/1/title
- Source Data/NMR/dosy/2/6/pulseprogram
- Source Data/NMR/dosy/2/6/scon2
- Source Data/NMR/dosy/2/6/ser
- Source Data/NMR/dosy/2/6/shimvalues
- Source Data/NMR/dosy/2/6/specpar
- Source Data/NMR/dosy/2/6/uxnmr.info
- Source Data/NMR/dosy/2/6/uxnmr.par
- Source Data/NMR/dosy/2/6/vtc_pid_settings
- Source Data/NMR/dosy/3/
- Source Data/NMR/dosy/3/3.zip
- Source Data/NMR/dosy/3/7/
- Source Data/NMR/dosy/3/7/acqu
- Source Data/NMR/dosy/3/7/acqus
- Source Data/NMR/dosy/3/7/audita.txt
- Source Data/NMR/dosy/3/7/fid
- Source Data/NMR/dosy/3/7/format.ased
- Source Data/NMR/dosy/3/7/format.temp
- Source Data/NMR/dosy/3/7/fq1list
- Source Data/NMR/dosy/3/7/pdata/
- Source Data/NMR/dosy/3/7/pdata/1/
- Source Data/NMR/dosy/3/7/pdata/1/1i
- Source Data/NMR/dosy/3/7/pdata/1/1r
- Source Data/NMR/dosy/3/7/pdata/1/auditp.txt
- Source Data/NMR/dosy/3/7/pdata/1/outd
- Source Data/NMR/dosy/3/7/pdata/1/proc
- Source Data/NMR/dosy/3/7/pdata/1/procs
- Source Data/NMR/dosy/3/7/pdata/1/thumb.png
- Source Data/NMR/dosy/3/7/pdata/1/title
- Source Data/NMR/dosy/3/7/precom.output
- Source Data/NMR/dosy/3/7/pulseprogram
- Source Data/NMR/dosy/3/7/scon2
- Source Data/NMR/dosy/3/7/shimvalues
- Source Data/NMR/dosy/3/7/specpar
- Source Data/NMR/dosy/3/7/uxnmr.info
- Source Data/NMR/dosy/3/7/uxnmr.par
- Source Data/NMR/dosy/3/7/vtc_pid_settings
- Source Data/NMR/dosy/3/8/
- Source Data/NMR/dosy/3/8/EA
- Source Data/NMR/dosy/3/8/acqu
- Source Data/NMR/dosy/3/8/acqus
- Source Data/NMR/dosy/3/8/audita.txt
- Source Data/NMR/dosy/3/8/fid
- Source Data/NMR/dosy/3/8/format.ased
- Source Data/NMR/dosy/3/8/format.temp
- Source Data/NMR/dosy/3/8/gpnam6
- Source Data/NMR/dosy/3/8/gpnam7
- Source Data/NMR/dosy/3/8/gpnam8
- Source Data/NMR/dosy/3/8/gradient_calib
- Source Data/NMR/dosy/3/8/pdata/
- Source Data/NMR/dosy/3/8/pdata/1/
- Source Data/NMR/dosy/3/8/pdata/1/1i
- Source Data/NMR/dosy/3/8/pdata/1/1r
- Source Data/NMR/dosy/3/8/pdata/1/assocs
- Source Data/NMR/dosy/3/8/pdata/1/auditp.txt
- Source Data/NMR/dosy/3/8/pdata/1/outd
- Source Data/NMR/dosy/3/8/pdata/1/proc
- Source Data/NMR/dosy/3/8/pdata/1/procs
- Source Data/NMR/dosy/3/8/pdata/1/thumb.png
- Source Data/NMR/dosy/3/8/pdata/1/title
- Source Data/NMR/dosy/3/8/pdata/2/
- Source Data/NMR/dosy/3/8/pdata/2/1i
- Source Data/NMR/dosy/3/8/pdata/2/1r
- Source Data/NMR/dosy/3/8/pdata/2/assocs
- Source Data/NMR/dosy/3/8/pdata/2/auditp.txt
- Source Data/NMR/dosy/3/8/pdata/2/outd
- Source Data/NMR/dosy/3/8/pdata/2/proc
- Source Data/NMR/dosy/3/8/pdata/2/procs
- Source Data/NMR/dosy/3/8/pdata/2/title
- Source Data/NMR/dosy/3/8/pulseprogram
- Source Data/NMR/dosy/3/8/scon2
- Source Data/NMR/dosy/3/8/shimvalues
- Source Data/NMR/dosy/3/8/specpar
- Source Data/NMR/dosy/3/8/uxnmr.info
- Source Data/NMR/dosy/3/8/uxnmr.par
- Source Data/NMR/dosy/3/8/vtc_pid_settings
- Source Data/NMR/dosy/3/9/
- Source Data/NMR/dosy/3/9/Difframp
- Source Data/NMR/dosy/3/9/EA
- Source Data/NMR/dosy/3/9/acqu
- Source Data/NMR/dosy/3/9/acqu2
- Source Data/NMR/dosy/3/9/acqu2s
- Source Data/NMR/dosy/3/9/acqus
- Source Data/NMR/dosy/3/9/audita.txt
- Source Data/NMR/dosy/3/9/difflist
- Source Data/NMR/dosy/3/9/format.ased
- Source Data/NMR/dosy/3/9/format.temp
- Source Data/NMR/dosy/3/9/gpnam6
- Source Data/NMR/dosy/3/9/gpnam7
- Source Data/NMR/dosy/3/9/gpnam8
- Source Data/NMR/dosy/3/9/gradient_calib
[truncated: 233 more entries]
