# Supplementary material for: Supramolecular photodynamic agents for simultaneous oxidation of NADH and generation of superoxide radical
Source: Nat Commun. 2022 Oct 19;13:6179. doi: 10.1038/s41467-022-33924-3 (PMC9582220; doi:10.1038/s41467-022-33924-3)
Supplement: Supplementary file 3 — Source Data [file 41467_2022_33924_MOESM3_ESM.zip › Source Data/NMR/dosy/1/1/pdata/1/auditp.txt]

##TITLE= Audit trail, TopSpin 3.5 pl 5
##JCAMPDX= 5.01
##ORIGIN= Bruker BioSpin GmbH
##OWNER= nmrsu
$$ D:\Data\NMR lab\zhongxin/12272021(yangqingzheng)/1/pdata/1/auditp.txt
##AUDIT TRAIL=  $$ (NUMBER, WHEN, WHO, WHERE, PROCESS, VERSION, WHAT)
(   1,<2021-12-28 13:02:56.712 +0800>,<nmrsu>,<CZC4033FFY>,<go4>,<TopSpin 3.5.5>,
      <created by zg
	started at 2021-12-28 13:02:28.378 +0800,
	POWCHK enabled, PULCHK disabled,
       configuration hash MD5:
       0A 5F 96 60 B6 4B 8B BE 6E 11 5A 36 2D BB 09 68
       data hash MD5: 64K
       5C 98 E6 59 D9 EF BF 64 40 3D 69 17 63 DD F9 99>)
(   2,<2021-12-28 13:02:57.040 +0800>,<nmrsu>,<CZC4033FFY>,<proc1d>,<TopSpin 3.5.5>,
      <Start of raw data processing
       efp LB = 0.3 FT_mod = 6 PKNL = 1 PHC0 = 0 PHC1 = 0 SI = 64K 
       data hash MD5: 64K
       A9 3F DC 1C 60 62 27 2B B3 ED BD 9B 05 5B 59 0C>)
(   3,<2021-12-28 13:03:02.812 +0800>,<nmrsu>,<CZC4033FFY>,<proc1d>,<TopSpin 3.5.5>,
      <apk 
       data hash MD5: 64K
       EB BA 14 1A 4F 63 54 30 A0 68 73 8F 94 1C 5D 2D>)
(   4,<2021-12-28 13:03:04.352 +0800>,<nmrsu>,<CZC4033FFY>,<proc1d>,<TopSpin 3.5.5>,
      <abs n ABSG = 5 
       data hash MD5: 64K
       D7 62 50 36 96 85 FC 60 F9 6C 3B 5A 8E 62 62 EB>)
##END=

$$ hash MD5
$$ 97 94 9D 83 6E 5C F5 B2 C5 CC 6F 6E 23 B8 47 2A
