# Supplementary material for: Supramolecular photodynamic agents for simultaneous oxidation of NADH and generation of superoxide radical
Source: Nat Commun. 2022 Oct 19;13:6179. doi: 10.1038/s41467-022-33924-3 (PMC9582220; doi:10.1038/s41467-022-33924-3)
Supplement: Supplementary file 3 — Source Data [file 41467_2022_33924_MOESM3_ESM.zip › Source Data/NMR/dosy/1/2/audita.txt]

##TITLE= Audit trail, TopSpin 3.5 pl 5
##JCAMPDX= 5.01
##ORIGIN= Bruker BioSpin GmbH
##OWNER= nmrsu
$$ D:/Data/NMR lab/zhongxin/12272021(yangqingzheng)/2/audita.txt
##AUDIT TRAIL=  $$ (NUMBER, WHEN, WHO, WHERE, PROCESS, VERSION, WHAT)
(   1,<2021-12-28 13:14:40.579 +0800>,<nmrsu>,<CZC4033FFY>,<go4>,<TopSpin 3.5.5>,
      <created by zg
	started at 2021-12-28 13:13:46.089 +0800,
	POWCHK enabled, PULCHK disabled,
       configuration hash MD5:
       0A 5F 96 60 B6 4B 8B BE 6E 11 5A 36 2D BB 09 68
       data hash MD5: 64K
       27 2E 16 6C 9E 73 06 32 12 4B 03 D1 53 AD B3 57>)
##END=

$$ hash MD5
$$ F9 8E BC E5 28 A4 1D 1F 39 F0 5C 66 6C F4 22 8B
