# Supplementary material for: Supramolecular photodynamic agents for simultaneous oxidation of NADH and generation of superoxide radical
Source: Nat Commun. 2022 Oct 19;13:6179. doi: 10.1038/s41467-022-33924-3 (PMC9582220; doi:10.1038/s41467-022-33924-3)
Supplement: Supplementary file 3 — Source Data [file 41467_2022_33924_MOESM3_ESM.zip › Source Data/NMR/dosy/1/2/pdata/1/assocs]

##TITLE= Parameter file, TopSpin 3.5 pl 5
##JCAMPDX= 5.0
##DATATYPE= Parameter Values
##NPOINTS= 2	$$ modification sequence number
##ORIGIN= Bruker BioSpin GmbH
##OWNER= nmrsu
$$ 2021-12-28 13:15:37.349 +0800  nmrsu@CZC4033FFY
$$ D:/Data/NMR lab/zhongxin/12272021(yangqingzheng)/2/pdata/1/assocs
$$ process C:\Bruker\TopSpin3.5pl5\prog\mod\dataserver.exe
##$MULTDISP= <D:/Data/NMR lab/zhongxin/12272021(yangqingzheng)/2/pdata/2>
##END=
