# Supplementary material for: Supramolecular photodynamic agents for simultaneous oxidation of NADH and generation of superoxide radical
Source: Nat Commun. 2022 Oct 19;13:6179. doi: 10.1038/s41467-022-33924-3 (PMC9582220; doi:10.1038/s41467-022-33924-3)
Supplement: Supplementary file 3 — Source Data [file 41467_2022_33924_MOESM3_ESM.zip › Source Data/NMR/dosy/1/2/pdata/2/auditp.txt]

##TITLE= Audit trail, TopSpin 3.5 pl 5
##JCAMPDX= 5.01
##ORIGIN= Bruker BioSpin GmbH
##OWNER= nmrsu
$$ D:\Data\NMR lab\zhongxin/12272021(yangqingzheng)/2/pdata/2/auditp.txt
##AUDIT TRAIL=  $$ (NUMBER, WHEN, WHO, WHERE, PROCESS, VERSION, WHAT)
(   1,<2021-12-28 13:12:50.570 +0800>,<nmrsu>,<CZC4033FFY>,<go4>,<TopSpin 3.5.5>,
      <created by zg
	started at 2021-12-28 13:11:56.016 +0800,
	POWCHK enabled, PULCHK disabled,
       configuration hash MD5:
       0A 5F 96 60 B6 4B 8B BE 6E 11 5A 36 2D BB 09 68
       data hash MD5: 64K
       4E 95 7D 24 DD 56 69 52 01 0C 1A 4D 5B 37 99 D2>)
(   2,<2021-12-28 13:12:50.929 +0800>,<nmrsu>,<CZC4033FFY>,<proc1d>,<TopSpin 3.5.5>,
      <Start of raw data processing
       efp LB = 0.3 FT_mod = 6 PKNL = 1 PHC0 = 7.23951 PHC1 = -41.32256 SI = 64K 
       data hash MD5: 64K
       34 63 5A 6C 24 B9 F7 65 62 34 42 0C 05 88 D1 85>)
(   3,<2021-12-28 13:13:19.071 +0800>,<nmrsu>,<CZC4033FFY>,<proc1d>,<TopSpin 3.5.5>,
      <apk 
       data hash MD5: 64K
       3B A4 90 55 5A A7 78 0A 2A A6 E0 84 5A A8 5F D0>)
(   4,<2021-12-28 13:13:20.195 +0800>,<nmrsu>,<CZC4033FFY>,<proc1d>,<TopSpin 3.5.5>,
      <abs n ABSG = 5 
       data hash MD5: 64K
       DD F0 BE 21 8D 2A AF C6 A8 E2 0E DA 78 72 28 94>)
(   5,<2021-12-28 13:13:27.203 +0800>,<nmrsu>,<CZC4033FFY>,<dirdata>,<TopSpin 3.5.5>,
      <wrp from 1 2 "12272021(yangqingzheng)" "D:\Data\NMR lab\zhongxin" overriding existing data
       data hash MD5: 64K
       DD F0 BE 21 8D 2A AF C6 A8 E2 0E DA 78 72 28 94>)
##END=

$$ hash MD5
$$ 15 32 13 03 39 89 78 09 71 72 54 51 1E 05 D2 21
