# Supplementary material for: Supramolecular photodynamic agents for simultaneous oxidation of NADH and generation of superoxide radical
Source: Nat Commun. 2022 Oct 19;13:6179. doi: 10.1038/s41467-022-33924-3 (PMC9582220; doi:10.1038/s41467-022-33924-3)
Supplement: Supplementary file 3 — Source Data [file 41467_2022_33924_MOESM3_ESM.zip › Source Data/NMR/dosy/1/2/pulseprogram]

# 1 "C:/Bruker/TopSpin3.5pl5/exp/stan/nmr/lists/pp/ledbpgp2s1d"
;ledbpgp2s1d
;avance-version (12/01/11)
;1D sequence for diffusion measurement using stimulated 
;   echo and LED
;using bipolar gradient pulses for diffusion
;using 2 spoil gradients
;
;D. Wu, A. Chen & C.S. Johnson Jr., 
;   J. Magn. Reson. A 115, 260-264 (1995).
;
;$CLASS=HighRes
;$DIM=1D
;$TYPE=
;$SUBTYPE=
;$COMMENT=


# 1 "C:/Bruker/TopSpin3.5pl5/exp/stan/nmr/lists/pp/Avance.incl" 1
;Avance3aqs.incl
;   for AV III with AQS IPSO
;
;avance-version (15/06/05)
;
;$CLASS=HighRes Incl
;$COMMENT=
# 170 "C:/Bruker/TopSpin3.5pl5/exp/stan/nmr/lists/pp/Avance.incl"
;$Id: Avance3aqs.incl,v 1.1.8.3 2015/03/05 16:46:54 ber Exp $
# 18 "C:/Bruker/TopSpin3.5pl5/exp/stan/nmr/lists/pp/ledbpgp2s1d" 2

# 1 "C:/Bruker/TopSpin3.5pl5/exp/stan/nmr/lists/pp/Grad.incl" 1
;Grad2.incl  -  include file for Gradient Spectroscopy
;   for TCU3
;
;avance-version (07/01/17)
;
;$CLASS=HighRes Incl
;$COMMENT=

# 27 "C:/Bruker/TopSpin3.5pl5/exp/stan/nmr/lists/pp/Grad.incl"
define list<gradient> EA=<EA>


# 31 "C:/Bruker/TopSpin3.5pl5/exp/stan/nmr/lists/pp/Grad.incl"
;$Id: Grad2.incl,v 1.14 2012/01/31 17:49:21 ber Exp $
# 19 "C:/Bruker/TopSpin3.5pl5/exp/stan/nmr/lists/pp/ledbpgp2s1d" 2

# 1 "C:/Bruker/TopSpin3.5pl5/exp/stan/nmr/lists/pp/Delay.incl" 1
;Delay.incl  -  include file for commonly used delays
;
;version (13/08/07)
;
;$CLASS=HighRes Incl
;$COMMENT=

# 9 "C:/Bruker/TopSpin3.5pl5/exp/stan/nmr/lists/pp/Delay.incl"
;general delays

define delay DELTA
define delay DELTA1
define delay DELTA2
define delay DELTA3
define delay DELTA4
define delay DELTA5
define delay DELTA6
define delay DELTA7
define delay DELTA8
define delay DELTA9
define delay DELTA10
define delay DELTA11
define delay DELTA12
define delay DELTA13
define delay DELTA14
define delay DELTA15
define delay DELTA16

define delay TAU
define delay TAU1
define delay TAU2
define delay TAU3
define delay TAU4
define delay TAU5
define delay TAU6
define delay TAU7
define delay TAU8
define delay TAU9
# 40 "C:/Bruker/TopSpin3.5pl5/exp/stan/nmr/lists/pp/Delay.incl"
define delay INCR1
define delay INCR2
define delay INCR3
define delay INCR4
define delay INCR5
define delay INCR6


;delays for centering pulses
# 50 "C:/Bruker/TopSpin3.5pl5/exp/stan/nmr/lists/pp/Delay.incl"
define delay CEN_HN1
define delay CEN_HN2
define delay CEN_HN3
define delay CEN_HC1
define delay CEN_HC2
define delay CEN_HC3
define delay CEN_HC4
define delay CEN_HP1
define delay CEN_HP2
define delay CEN_CN1
define delay CEN_CN2
define delay CEN_CN3
define delay CEN_CN4
define delay CEN_CP1
define delay CEN_CP2


;loop counters
# 69 "C:/Bruker/TopSpin3.5pl5/exp/stan/nmr/lists/pp/Delay.incl"
define loopcounter COUNTER
define loopcounter SCALEF
define loopcounter FACTOR1
define loopcounter FACTOR2
define loopcounter FACTOR3
define loopcounter FACTOR4
define loopcounter FACTOR5
define loopcounter FACTOR6


# 80 "C:/Bruker/TopSpin3.5pl5/exp/stan/nmr/lists/pp/Delay.incl"
;$Id: Delay.incl,v 1.14.2.1 2013/08/30 09:43:33 ber Exp $
# 20 "C:/Bruker/TopSpin3.5pl5/exp/stan/nmr/lists/pp/ledbpgp2s1d" 2


# 23 "C:/Bruker/TopSpin3.5pl5/exp/stan/nmr/lists/pp/ledbpgp2s1d"
"p2=p1*2"


"DELTA1=d20-p1*2-p2-p30*2-d16*2-p19-d16"
"DELTA2=d21-p19-d16-4u"
# 30 "C:/Bruker/TopSpin3.5pl5/exp/stan/nmr/lists/pp/ledbpgp2s1d"
"acqt0=-p1*2/3.1416"


# 1 "mc_line 33 file C:/Bruker/TopSpin3.5pl5/exp/stan/nmr/lists/pp/ledbpgp2s1d exp. def. part of mc cmd. before ze"
; dimension 1D; AQ_mode 
define delay MCWRK
define delay MCREST
"MCREST = 30m - 30m"
"MCWRK = 0.333333*30m"

    dccorr
# 33 "C:/Bruker/TopSpin3.5pl5/exp/stan/nmr/lists/pp/ledbpgp2s1d"
1 ze
# 1 "mc_line 33 file C:/Bruker/TopSpin3.5pl5/exp/stan/nmr/lists/pp/ledbpgp2s1d exp. def. of mc cmd. after ze"
# 34 "C:/Bruker/TopSpin3.5pl5/exp/stan/nmr/lists/pp/ledbpgp2s1d"
# 1 "mc_line 34 file C:/Bruker/TopSpin3.5pl5/exp/stan/nmr/lists/pp/ledbpgp2s1d exp. start label for mc cmd."
2 MCWRK  * 2
LBLF0, MCWRK
  MCREST
# 35 "C:/Bruker/TopSpin3.5pl5/exp/stan/nmr/lists/pp/ledbpgp2s1d"
  d1 
  50u setnmr3|0 setnmr0|34|32|33 ctrlgrad 0
  p1 ph1
  p30:gp6
  d16
  p2 ph1
  p30:gp6*-1
  d16
  p1 ph2
  p19:gp7
  d16
  DELTA1
  p1 ph3
  p30:gp6
  d16
  p2 ph1
  p30:gp6*-1
  d16
  p1 ph4
  p19:gp8
  d16
  DELTA2
  4u setnmr3^0 setnmr0^34^32^33 ctrlgrad 7
  p1 ph5
  go=2 ph31
# 1 "mc_line 60 file C:/Bruker/TopSpin3.5pl5/exp/stan/nmr/lists/pp/ledbpgp2s1d exp. mc cmd. in line"
  MCWRK wr #0
  MCWRK zd
  lo to LBLF0 times td0

# 61 "C:/Bruker/TopSpin3.5pl5/exp/stan/nmr/lists/pp/ledbpgp2s1d"
exit
# 64 "C:/Bruker/TopSpin3.5pl5/exp/stan/nmr/lists/pp/ledbpgp2s1d"
ph1= 0
ph2= 0 0 2 2
ph3= 0 0 0 0 2 2 2 2  1 1 1 1 3 3 3 3
ph4= 0 2 0 2 2 0 2 0  1 3 1 3 3 1 3 1
ph5= 0 0 0 0 2 2 2 2  1 1 1 1 3 3 3 3
ph31=0 2 2 0 2 0 0 2  3 1 1 3 1 3 3 1


;pl1 : f1 channel - power level for pulse (default)
;p1  : f1 channel -  90 degree high power pulse
;p2  : f1 channel - 180 degree high power pulse
;p19: gradient pulse 2 (spoil gradient)
;p30: gradient pulse (little DELTA * 0.5)
;d1  : relaxation delay; 1-5 * T1
;d16: delay for gradient recovery
;d20: diffusion time (big DELTA)
;d21: eddy current delay (Te)			[5 ms]
;ns: 8 * n, total number of scans: NS * TD0
;ds: 4 * m
# 85 "C:/Bruker/TopSpin3.5pl5/exp/stan/nmr/lists/pp/ledbpgp2s1d"
;use gradient ratio:    gp 6 : gp 7   : gp 8
;                       var  : -17.13 : -13.17

;for z-only gradients:
;gpz6: 1-100%
;gpz7: -17.13% (spoil)
;gpz8: -13.17% (spoil)

;use gradient files:   
;gpnam6: SMSQ10.100
;gpnam7: SMSQ10.100
;gpnam8: SMSQ10.100
# 100 "C:/Bruker/TopSpin3.5pl5/exp/stan/nmr/lists/pp/ledbpgp2s1d"
;$Id: ledbpgp2s1d,v 1.8 2012/01/31 17:49:27 ber Exp $
