# Supplementary material for: Supramolecular photodynamic agents for simultaneous oxidation of NADH and generation of superoxide radical
Source: Nat Commun. 2022 Oct 19;13:6179. doi: 10.1038/s41467-022-33924-3 (PMC9582220; doi:10.1038/s41467-022-33924-3)
Supplement: Supplementary file 3 — Source Data [file 41467_2022_33924_MOESM3_ESM.zip › Source Data/NMR/dosy/1/2/shimvalues]

# Tue Dec 28 13:14:40 2021
#$$PROBEIDENTIFIER=Z113652_0184
#$$PROBENAME=PA BBO 500S2 BBF-H-D-05 Z SP
#$$SHIMID=292722
#
# Active Shim Gradients
#
Z           		10104           
Z2          		-157            
Z3          		-700            
Z4          		1462            
Z5          		-1076           
X           		-3104           
XZ          		-3254           
XZ2         		-2328           
(X2-Y2)     		16531           
XY          		-19595          
Y           		1900            
YZ          		4803            
YZ2         		2922            
(X2-Y2)Z2   		-309            
XZ4         		1595            
XZ3         		-1193           
Z6          		743             
(X2-Y2)Z    		-829            
YZ4         		1007            
YZ3         		-3342           
XYZ2        		-2327           
XYZ         		12355           
X3Z         		1235            
X3          		881             
Y3Z         		-304            
Y3          		-638            
Z7          		1133            
Z8          		3230            
XZ5         		-6458           
YZ5         		11130           
(X2-Y2)Z3   		385             
(X2-Y2)Z4   		291             
(X2-Y2)Z5   		0               
XYZ3        		-1921           
XYZ4        		7399            
XYZ5        		0               
#
# Lock Parameter
#
FIELD		1573.740
LOCKPHASE		270.383 
LOCKPOWER		-30.000 
LOCKGAIN		125.784 
LOCKDC		-75.000 
LOCKSHIFT		7.240   
LOOPGAIN		-12.000 
LOOPTIME		0.400   
LOOPFILTER		100.000 
#
IEEE64_VERSION_CODE 1
#
# Shim currents 
#
SHIM_SETTING [1 ]  4920.91827585   
SHIM_SETTING [2 ]  -1631.32979666  
SHIM_SETTING [3 ]  -1707.69084275  
SHIM_SETTING [4 ]  1445.68902773   
SHIM_SETTING [5 ]  -1527.03653405  
SHIM_SETTING [6 ]  -260.16614011   
SHIM_SETTING [7 ]  4936.22089749   
SHIM_SETTING [8 ]  5361.12761293   
SHIM_SETTING [9 ]  281.08817453    
SHIM_SETTING [10]  1602.49587486   
SHIM_SETTING [11]  0.00000000      
SHIM_SETTING [12]  -334.58000000   
SHIM_SETTING [13]  -942.15200000   
SHIM_SETTING [14]  -171.81300000   
SHIM_SETTING [15]  -10735.07930276 
SHIM_SETTING [16]  2413.33269724   
SHIM_SETTING [17]  -5003.18275293  
SHIM_SETTING [18]  -1387.20724708  
SHIM_SETTING [19]  -7410.69263287  
SHIM_SETTING [20]  8344.00377991   
SHIM_SETTING [21]  9975.90900000   
SHIM_SETTING [22]  11064.35300000  
SHIM_SETTING [23]  15638.12800000  
SHIM_SETTING [24]  17293.80600000  
SHIM_SETTING [25]  6956.60700000   
SHIM_SETTING [26]  6556.52300000   
SHIM_SETTING [27]  1026.22200000   
SHIM_SETTING [28]  10894.84174312  
SHIM_SETTING [29]  -892.71900000   
SHIM_SETTING [30]  -2573.07400000  
SHIM_SETTING [31]  7135.23828094   
SHIM_SETTING [32]  -393.01725688   
SHIM_SETTING [33]  -633.22300000   
SHIM_SETTING [34]  -22505.61200000 
SHIM_SETTING [35]  -15366.68000000 
SHIM_SETTING [36]  -35214.60300000 
SHIM_SETTING [37]  -8832.27448252  
SHIM_SETTING [38]  10404.48876957  
SHIM_SETTING [39]  -9121.98428094  
SHIM_SETTING [40]  0.00000000      
