# Supplementary material for: Supramolecular photodynamic agents for simultaneous oxidation of NADH and generation of superoxide radical
Source: Nat Commun. 2022 Oct 19;13:6179. doi: 10.1038/s41467-022-33924-3 (PMC9582220; doi:10.1038/s41467-022-33924-3)
Supplement: Supplementary file 3 — Source Data [file 41467_2022_33924_MOESM3_ESM.zip › Source Data/NMR/dosy/1/3/difflist]

0.963
1.674
2.385
3.095
3.806
4.517
5.228
5.938
6.649
7.360
8.071
8.782
9.492
10.203
10.914
11.625
12.336
13.046
13.757
14.468
15.179
15.890
16.600
17.311
18.022
18.733
19.443
20.154
20.865
21.576
22.287
22.997
23.708
24.419
25.130
25.841
26.551
27.262
27.973
28.684
29.394
30.105
30.816
31.527
32.238
32.948
33.659
34.370
35.081
35.791
36.502
37.213
37.924
38.635
39.345
40.056
40.767
41.478
42.189
42.899
43.610
44.321
45.032
45.743
