# Supplementary material for: Supramolecular photodynamic agents for simultaneous oxidation of NADH and generation of superoxide radical
Source: Nat Commun. 2022 Oct 19;13:6179. doi: 10.1038/s41467-022-33924-3 (PMC9582220; doi:10.1038/s41467-022-33924-3)
Supplement: Supplementary file 3 — Source Data [file 41467_2022_33924_MOESM3_ESM.zip › Source Data/NMR/dosy/1/3/pdata/1/auditp.txt]

##TITLE= Audit trail, TopSpin 3.5 pl 5
##JCAMPDX= 5.01
##ORIGIN= Bruker BioSpin GmbH
##OWNER= nmrsu
$$ D:\Data\NMR lab\zhongxin/12272021(yangqingzheng)/3/pdata/1/auditp.txt
##AUDIT TRAIL=  $$ (NUMBER, WHEN, WHO, WHERE, PROCESS, VERSION, WHAT)
(   1,<2021-12-28 16:23:45.506 +0800>,<nmrsu>,<CZC4033FFY>,<go4>,<TopSpin 3.5.5>,
      <created by zg
	started at 2021-12-28 13:19:32.415 +0800,
	POWCHK enabled, PULCHK disabled,
       configuration hash MD5:
       0A 5F 96 60 B6 4B 8B BE 6E 11 5A 36 2D BB 09 68
       data hash MD5: 64K * 64
       45 F1 88 B7 09 5F 11 DE 65 FD 2A DD BC 86 D3 B4>)
(   2,<2021-12-30 10:28:24.665 +0800>,<nmrsu>,<CZC4033FFY>,<proc2d>,<TopSpin 3.5.5>,
      <Start of raw data processing
       xf2 F2: SI = 64K WDW = 1 LB = 0.3 FT_mod = 6 PKNL = 1 F1: SI = 1K
       data hash MD5: 64K * 1K
       9D 1F A3 82 1C 04 BE 2B 07 70 D6 57 7C 69 D6 DE>)
(   3,<2021-12-30 10:29:02.522 +0800>,<nmrsu>,<CZC4033FFY>,<proc2d>,<TopSpin 3.5.5>,
      <dosy2d Method = 0 PC = 4 F1mode = Peaks Scale = Logarithmic Nexp = 1 I1 = 446507557.573101 I1min = -2147483647 I1max = 2147483647 D1 = 4.47723756003566e-009 D1min = 0 D1max = 1e-008 Bvary = 0 F1: SI = 1K
       data hash MD5: 64K * 1K
       B8 DA 34 51 BD 61 C9 F5 EA 9F 7C F9 09 E4 5D 23>)
(   4,<2021-12-30 10:29:43.771 +0800>,<nmrsu>,<CZC4033FFY>,<audit>,<TopSpin 3.5.5>,
      <user comment:
       TITLE=AVANCE III 500 BRUKER A&T Center BNU
       Sample:1    Solvent:CDCl3
       Spectrum: 1227-3   DOSYTITLE_END
       data hash MD5: 64K * 1K
       B8 DA 34 51 BD 61 C9 F5 EA 9F 7C F9 09 E4 5D 23>)
(   5,<2021-12-30 10:29:45.601 +0800>,<nmrsu>,<CZC4033FFY>,<audit>,<TopSpin 3.5.5>,
      <user comment:
       TITLE=AVANCE III 500 BRUKER A&T Center BNU
       Sample:1    Solvent:CDCl3
       Spectrum: 1227-3   DOSYTITLE_END
       data hash MD5: 64K * 1K
       B8 DA 34 51 BD 61 C9 F5 EA 9F 7C F9 09 E4 5D 23>)
##END=

$$ hash MD5
$$ FF E5 7A ED 2C 2D 9E AA 89 02 87 81 53 E9 67 3C
