# Supplementary material for: Supramolecular photodynamic agents for simultaneous oxidation of NADH and generation of superoxide radical
Source: Nat Commun. 2022 Oct 19;13:6179. doi: 10.1038/s41467-022-33924-3 (PMC9582220; doi:10.1038/s41467-022-33924-3)
Supplement: Supplementary file 3 — Source Data [file 41467_2022_33924_MOESM3_ESM.zip › Source Data/NMR/dosy/1/3/pdata/1/dosy]

##TITLE= Parameter file, TopSpin 3.5 pl 5
##JCAMPDX= 5.0
##DATATYPE= Parameter Values
##NPOINTS= 11	$$ modification sequence number
##ORIGIN= Bruker BioSpin GmbH
##OWNER= nmrsu
$$ 2021-12-30 10:28:32.637 +0800  nmrsu@CZC4033FFY
$$ D:\Data\NMR lab\zhongxin/12272021(yangqingzheng)/3/pdata/1/dosy
$$ process C:\Bruker\TopSpin3.5pl5\prog\mod\proc2d.exe
##$Bline= 0
##$Bmax= 2147483647
##$Bmin= -2147483647
##$Bvary= 0
##$D1= 4.47723756003566e-009
##$D1max= 1e-008
##$D1min= 0
##$D1vary= 1
##$D2= 0
##$D2max= 1e-008
##$D2min= 0
##$D2vary= 0
##$D3= 0
##$D3max= 1e-008
##$D3min= 0
##$D3vary= 0
##$DFACTOR= 1
##$DFmin= 2
##$DISPmax= -7.5
##$DISPmin= -12
##$DOSYDBG= 0
##$Dmax= 5000
##$Dmin= 10
##$EPS= 1
##$ExpVar= 0
##$F1mode= 0
##$FSIZE= 128
##$Gamma= 4257.7
##$Gdist= 19.9000000059605
##$Glen= 4
##$Grad= 0
##$I1= 446507557.573101
##$I1max= 2147483647
##$I1min= -2147483647
##$I1vary= 1
##$I2= 0
##$I2max= 2147483647
##$I2min= -2147483647
##$I2vary= 0
##$I3= 0
##$I3max= 2147483647
##$I3min= -2147483647
##$I3vary= 0
##$ITERCHK= 300
##$ITERMAX= 20000
##$Imode= 0
##$LAMBCNT= 2
##$LAMBSP= 30
##$LWF= 1
##$MINITER= 6
##$Maxiter= 100
##$Method= 0
##$Ndata= 64
##$Nexp= 1
##$Noise= 136000
##$Nonneg= 1
##$Npars= 7
##$Nstart= 0
##$Nvar= 2
##$PC= 4
##$PROCTYP= 2
##$Qmode= 0
##$RegMult= 1
##$Scale= 1
##$SpiSup= 1
##$THRESH= 100
##$Xlist= <difflist>
##END=
