# Supplementary material for: Supramolecular photodynamic agents for simultaneous oxidation of NADH and generation of superoxide radical
Source: Nat Commun. 2022 Oct 19;13:6179. doi: 10.1038/s41467-022-33924-3 (PMC9582220; doi:10.1038/s41467-022-33924-3)
Supplement: Supplementary file 3 — Source Data [file 41467_2022_33924_MOESM3_ESM.zip › Source Data/NMR/dosy/1/3/pdata/1/t1par]

##TITLE= Parameter file, TopSpin 3.5 pl 5
##JCAMPDX= 5.0
##DATATYPE= Parameter Values
##NPOINTS= 11	$$ modification sequence number
##ORIGIN= Bruker BioSpin GmbH
##OWNER= nmrsu
$$ 2021-12-30 10:27:28.283 +0800  nmrsu@CZC4033FFY
$$ D:\Data\NMR lab\zhongxin/12272021(yangqingzheng)/3/pdata/1/t1par
$$ process C:\Bruker\TopSpin3.5pl5\prog\au\bin\setdiffparm.exe
##$BIGDEL= 19.9
##$COMPNO= 1
##$FCTTYPE= 10
##$GAMM= 4257.7
##$GUESSES= (0..23)
1 1e-009 1 1 1 1 1 1 1 1 1 1 0.1 1e-010 1 1 1 1 1 1 1 1 1 1
##$LISTTYP= <difflist>
##$LITDEL= 4
##$NUMPNTS= 64
##$NUMTERM= 2
##END=
