# Supplementary material for: Supramolecular photodynamic agents for simultaneous oxidation of NADH and generation of superoxide radical
Source: Nat Commun. 2022 Oct 19;13:6179. doi: 10.1038/s41467-022-33924-3 (PMC9582220; doi:10.1038/s41467-022-33924-3)
Supplement: Supplementary file 3 — Source Data [file 41467_2022_33924_MOESM3_ESM.zip › Source Data/NMR/dosy/2/4/pdata/1/auditp.txt]

##TITLE= Audit trail, TopSpin 3.5 pl 5
##JCAMPDX= 5.01
##ORIGIN= Bruker BioSpin GmbH
##OWNER= nmrsu
$$ D:\Data\NMR lab\zhongxin/12272021(yangqingzheng)/4/pdata/1/auditp.txt
##AUDIT TRAIL=  $$ (NUMBER, WHEN, WHO, WHERE, PROCESS, VERSION, WHAT)
(   1,<2021-12-30 10:47:56.678 +0800>,<nmrsu>,<CZC4033FFY>,<go4>,<TopSpin 3.5.5>,
      <created by zg
	started at 2021-12-30 10:47:20.025 +0800,
	POWCHK enabled, PULCHK disabled,
       configuration hash MD5:
       22 AF 29 6D C3 14 48 D3 66 3C C3 6F 61 C5 A3 F7
       data hash MD5: 64K
       4C D1 33 29 30 E2 FC 80 54 BC 27 0A F4 5C 41 C3>)
(   2,<2021-12-30 10:47:57.021 +0800>,<nmrsu>,<CZC4033FFY>,<proc1d>,<TopSpin 3.5.5>,
      <Start of raw data processing
       efp LB = 0.3 FT_mod = 6 PKNL = 1 PHC0 = -21.12299 PHC1 = -24.66094 SI = 64K 
       data hash MD5: 64K
       8D 18 21 BA 1C 47 19 96 62 CB D6 BB F8 FD 7D D9>)
##END=

$$ hash MD5
$$ 15 5D 41 1A D4 E4 62 FC 82 DE B3 09 EC A2 B1 21
