# Supplementary material for: Supramolecular photodynamic agents for simultaneous oxidation of NADH and generation of superoxide radical
Source: Nat Commun. 2022 Oct 19;13:6179. doi: 10.1038/s41467-022-33924-3 (PMC9582220; doi:10.1038/s41467-022-33924-3)
Supplement: Supplementary file 3 — Source Data [file 41467_2022_33924_MOESM3_ESM.zip › Source Data/NMR/dosy/2/5/audita.txt]

##TITLE= Audit trail, TopSpin 3.5 pl 5
##JCAMPDX= 5.01
##ORIGIN= Bruker BioSpin GmbH
##OWNER= nmrsu
$$ D:/Data/NMR lab/zhongxin/12272021(yangqingzheng)/5/audita.txt
##AUDIT TRAIL=  $$ (NUMBER, WHEN, WHO, WHERE, PROCESS, VERSION, WHAT)
(   1,<2021-12-29 10:29:30.386 +0800>,<nmrsu>,<CZC4033FFY>,<go4>,<TopSpin 3.5.5>,
      <created by zg
	started at 2021-12-29 10:28:19.011 +0800,
	POWCHK enabled, PULCHK disabled,
       configuration hash MD5:
       0A 5F 96 60 B6 4B 8B BE 6E 11 5A 36 2D BB 09 68
       data hash MD5: 64K
       35 77 34 CA 2D F3 9F 19 5E 28 88 64 35 59 FA BE>)
##END=

$$ hash MD5
$$ 9E C4 FD F0 BC 7F 46 79 04 B7 01 72 C1 9D 82 10
