# Supplementary material for: Supramolecular photodynamic agents for simultaneous oxidation of NADH and generation of superoxide radical
Source: Nat Commun. 2022 Oct 19;13:6179. doi: 10.1038/s41467-022-33924-3 (PMC9582220; doi:10.1038/s41467-022-33924-3)
Supplement: Supplementary file 3 — Source Data [file 41467_2022_33924_MOESM3_ESM.zip › Source Data/NMR/dosy/2/5/pdata/1/auditp.txt]

##TITLE= Audit trail, TopSpin 3.5 pl 5
##JCAMPDX= 5.01
##ORIGIN= Bruker BioSpin GmbH
##OWNER= nmrsu
$$ D:\Data\NMR lab\zhongxin/12272021(yangqingzheng)/5/pdata/1/auditp.txt
##AUDIT TRAIL=  $$ (NUMBER, WHEN, WHO, WHERE, PROCESS, VERSION, WHAT)
(   1,<2021-12-29 10:29:30.386 +0800>,<nmrsu>,<CZC4033FFY>,<go4>,<TopSpin 3.5.5>,
      <created by zg
	started at 2021-12-29 10:28:19.011 +0800,
	POWCHK enabled, PULCHK disabled,
       configuration hash MD5:
       0A 5F 96 60 B6 4B 8B BE 6E 11 5A 36 2D BB 09 68
       data hash MD5: 64K
       35 77 34 CA 2D F3 9F 19 5E 28 88 64 35 59 FA BE>)
(   2,<2021-12-29 10:29:30.667 +0800>,<nmrsu>,<CZC4033FFY>,<proc1d>,<TopSpin 3.5.5>,
      <Start of raw data processing
       efp LB = 0.3 FT_mod = 6 PKNL = 1 PHC0 = -21.12299 PHC1 = -24.66094 SI = 64K 
       data hash MD5: 64K
       E8 67 6E E5 61 48 CE EC AD 2D 6D 8F 92 FF E1 C0>)
(   3,<2021-12-29 10:29:42.881 +0800>,<nmrsu>,<CZC4033FFY>,<proc1d>,<TopSpin 3.5.5>,
      <apk 
       data hash MD5: 64K
       65 9A 55 34 EE B2 3F 38 02 6C 6D 9F 9C 9F 26 88>)
(   4,<2021-12-29 10:29:44.192 +0800>,<nmrsu>,<CZC4033FFY>,<proc1d>,<TopSpin 3.5.5>,
      <abs n ABSG = 5 
       data hash MD5: 64K
       5B 95 B1 24 65 44 22 FB 3A 74 21 61 51 CC A7 59>)
##END=

$$ hash MD5
$$ EE 4D 7B CE B1 20 2F D2 DB E5 25 EE 75 63 BB E1
