# Supplementary material for: Supramolecular photodynamic agents for simultaneous oxidation of NADH and generation of superoxide radical
Source: Nat Commun. 2022 Oct 19;13:6179. doi: 10.1038/s41467-022-33924-3 (PMC9582220; doi:10.1038/s41467-022-33924-3)
Supplement: Supplementary file 3 — Source Data [file 41467_2022_33924_MOESM3_ESM.zip › Source Data/NMR/dosy/2/5/pdata/2/auditp.txt]

##TITLE= Audit trail, TopSpin 3.5 pl 5
##JCAMPDX= 5.01
##ORIGIN= Bruker BioSpin GmbH
##OWNER= nmrsu
$$ D:\Data\NMR lab\zhongxin/12272021(yangqingzheng)/5/pdata/2/auditp.txt
##AUDIT TRAIL=  $$ (NUMBER, WHEN, WHO, WHERE, PROCESS, VERSION, WHAT)
(   1,<2021-12-29 10:27:38.787 +0800>,<nmrsu>,<CZC4033FFY>,<go4>,<TopSpin 3.5.5>,
      <created by zg
	started at 2021-12-29 10:26:27.360 +0800,
	POWCHK enabled, PULCHK disabled,
       configuration hash MD5:
       0A 5F 96 60 B6 4B 8B BE 6E 11 5A 36 2D BB 09 68
       data hash MD5: 64K
       D3 00 E0 B6 68 2C 8F E1 F5 2E 1C 4E EA 92 8F DB>)
(   2,<2021-12-29 10:27:39.053 +0800>,<nmrsu>,<CZC4033FFY>,<proc1d>,<TopSpin 3.5.5>,
      <Start of raw data processing
       efp LB = 0.3 FT_mod = 6 PKNL = 1 PHC0 = -21.12299 PHC1 = -24.66094 SI = 64K 
       data hash MD5: 64K
       5A 84 64 11 6D 61 D8 9E DF 11 03 86 CD 60 07 90>)
(   3,<2021-12-29 10:27:58.650 +0800>,<nmrsu>,<CZC4033FFY>,<dirdata>,<TopSpin 3.5.5>,
      <wrp from 1 5 "12272021(yangqingzheng)" "D:\Data\NMR lab\zhongxin"
       data hash MD5: 64K
       5A 84 64 11 6D 61 D8 9E DF 11 03 86 CD 60 07 90>)
##END=

$$ hash MD5
$$ B0 EB 58 10 3E D1 7F C5 8F 26 1E 6F 8C 56 35 4D
