# Supplementary material for: Supramolecular photodynamic agents for simultaneous oxidation of NADH and generation of superoxide radical
Source: Nat Commun. 2022 Oct 19;13:6179. doi: 10.1038/s41467-022-33924-3 (PMC9582220; doi:10.1038/s41467-022-33924-3)
Supplement: Supplementary file 3 — Source Data [file 41467_2022_33924_MOESM3_ESM.zip › Source Data/NMR/dosy/2/5/shimvalues]

# Wed Dec 29 10:29:30 2021
#$$PROBEIDENTIFIER=Z113652_0184
#$$PROBENAME=PA BBO 500S2 BBF-H-D-05 Z SP
#$$SHIMID=292722
#
# Active Shim Gradients
#
Z           		10236           
Z2          		-221            
Z3          		-608            
Z4          		840             
Z5          		-542            
X           		-2962           
XZ          		-3104           
XZ2         		-2328           
(X2-Y2)     		16531           
XY          		-19595          
Y           		1927            
YZ          		4826            
YZ2         		2922            
(X2-Y2)Z2   		-309            
XZ4         		1595            
XZ3         		-1193           
Z6          		743             
(X2-Y2)Z    		-829            
YZ4         		1007            
YZ3         		-3342           
XYZ2        		-2327           
XYZ         		12355           
X3Z         		1235            
X3          		881             
Y3Z         		-304            
Y3          		-638            
Z7          		1133            
Z8          		3230            
XZ5         		-6458           
YZ5         		11130           
(X2-Y2)Z3   		385             
(X2-Y2)Z4   		291             
(X2-Y2)Z5   		0               
XYZ3        		-1921           
XYZ4        		7399            
XYZ5        		0               
#
# Lock Parameter
#
FIELD		1573.985
LOCKPHASE		268.383 
LOCKPOWER		-30.000 
LOCKGAIN		144.831 
LOCKDC		-75.000 
LOCKSHIFT		7.240   
LOOPGAIN		-12.000 
LOOPTIME		0.400   
LOOPFILTER		100.000 
#
IEEE64_VERSION_CODE 1
#
# Shim currents 
#
SHIM_SETTING [1 ]  5025.98906447   
SHIM_SETTING [2 ]  -1787.02996039  
SHIM_SETTING [3 ]  -1144.92638507  
SHIM_SETTING [4 ]  1897.11810056   
SHIM_SETTING [5 ]  -1162.53387006  
SHIM_SETTING [6 ]  -1001.46064357  
SHIM_SETTING [7 ]  4716.32186122   
SHIM_SETTING [8 ]  4280.73989797   
SHIM_SETTING [9 ]  238.82616045    
SHIM_SETTING [10]  1163.94936363   
SHIM_SETTING [11]  0.00000000      
SHIM_SETTING [12]  -334.58000000   
SHIM_SETTING [13]  -942.15200000   
SHIM_SETTING [14]  -171.81300000   
SHIM_SETTING [15]  -10456.84222937 
SHIM_SETTING [16]  2391.56977063   
SHIM_SETTING [17]  -4789.33500000  
SHIM_SETTING [18]  -1317.05500000  
SHIM_SETTING [19]  -7316.91704354  
SHIM_SETTING [20]  8384.63795646   
SHIM_SETTING [21]  9975.90900000   
SHIM_SETTING [22]  11064.35300000  
SHIM_SETTING [23]  15638.12800000  
SHIM_SETTING [24]  17293.80600000  
SHIM_SETTING [25]  6956.60700000   
SHIM_SETTING [26]  6556.52300000   
SHIM_SETTING [27]  1026.22200000   
SHIM_SETTING [28]  10942.22484862  
SHIM_SETTING [29]  -892.71900000   
SHIM_SETTING [30]  -2573.07400000  
SHIM_SETTING [31]  7173.25493638   
SHIM_SETTING [32]  -391.63415138   
SHIM_SETTING [33]  -633.22300000   
SHIM_SETTING [34]  -22505.61200000 
SHIM_SETTING [35]  -15366.68000000 
SHIM_SETTING [36]  -35214.60300000 
SHIM_SETTING [37]  -8823.57026426  
SHIM_SETTING [38]  10421.34133779  
SHIM_SETTING [39]  -9106.00093638  
SHIM_SETTING [40]  0.00000000      
