# Supplementary material for: Supramolecular photodynamic agents for simultaneous oxidation of NADH and generation of superoxide radical
Source: Nat Commun. 2022 Oct 19;13:6179. doi: 10.1038/s41467-022-33924-3 (PMC9582220; doi:10.1038/s41467-022-33924-3)
Supplement: Supplementary file 3 — Source Data [file 41467_2022_33924_MOESM3_ESM.zip › Source Data/NMR/dosy/2/6/acqu2]

##TITLE= Parameter file, TopSpin 3.5 pl 5
##JCAMPDX= 5.0
##DATATYPE= Parameter Values
##NPOINTS= 5	$$ modification sequence number
##ORIGIN= Bruker BioSpin GmbH
##OWNER= nmrsu
$$ 2021-12-30 10:48:38.676 +0800  nmrsu@CZC4033FFY
$$ D:\Data\NMR lab\zhongxin/12272021(yangqingzheng)/6/acqu2
$$ process C:\Bruker\TopSpin3.5pl5\prog\au\bin\dosy.exe
##$ACQT0= 0
##$BF1= 500.13
##$FnMODE= 1
##$NUC1= <1H>
##$NusJSP= 0
##$NusT2= 1
##$NusTD= 0
##$O1= 2350.611
##$ProjAngle= 0
##$SFO1= 500.132350611
##$SW= 9.99735368826195
##$SW_h= 5000
##$TD= 64
##END=
