# Supplementary material for: Supramolecular photodynamic agents for simultaneous oxidation of NADH and generation of superoxide radical
Source: Nat Commun. 2022 Oct 19;13:6179. doi: 10.1038/s41467-022-33924-3 (PMC9582220; doi:10.1038/s41467-022-33924-3)
Supplement: Supplementary file 3 — Source Data [file 41467_2022_33924_MOESM3_ESM.zip › Source Data/NMR/dosy/2/6/audita.txt]

##TITLE= Audit trail, TopSpin 3.5 pl 5
##JCAMPDX= 5.01
##ORIGIN= Bruker BioSpin GmbH
##OWNER= nmrsu
$$ D:/Data/NMR lab/zhongxin/12272021(yangqingzheng)/6/audita.txt
##AUDIT TRAIL=  $$ (NUMBER, WHEN, WHO, WHERE, PROCESS, VERSION, WHAT)
(   1,<2021-12-30 14:04:05.080 +0800>,<nmrsu>,<CZC4033FFY>,<go4>,<TopSpin 3.5.5>,
      <created by zg
	started at 2021-12-30 10:48:40.781 +0800,
	POWCHK enabled, PULCHK disabled,
       configuration hash MD5:
       22 AF 29 6D C3 14 48 D3 66 3C C3 6F 61 C5 A3 F7
       data hash MD5: 64K * 64
       EF 34 B2 DA 57 2F 95 07 17 5B 14 41 2F 29 8E A7>)
##END=

$$ hash MD5
$$ 97 B0 BB 9C 3F 96 26 FD 94 15 3A D6 27 18 6D 02
