# Supplementary material for: Supramolecular photodynamic agents for simultaneous oxidation of NADH and generation of superoxide radical
Source: Nat Commun. 2022 Oct 19;13:6179. doi: 10.1038/s41467-022-33924-3 (PMC9582220; doi:10.1038/s41467-022-33924-3)
Supplement: Supplementary file 3 — Source Data [file 41467_2022_33924_MOESM3_ESM.zip › Source Data/NMR/dosy/2/6/pdata/1/auditp.txt]

##TITLE= Audit trail, TopSpin 3.5 pl 5
##JCAMPDX= 5.01
##ORIGIN= Bruker BioSpin GmbH
##OWNER= nmrsu
$$ D:\Data\NMR lab\zhongxin/12272021(yangqingzheng)/6/pdata/1/auditp.txt
##AUDIT TRAIL=  $$ (NUMBER, WHEN, WHO, WHERE, PROCESS, VERSION, WHAT)
(   1,<2021-12-30 14:04:05.080 +0800>,<nmrsu>,<CZC4033FFY>,<go4>,<TopSpin 3.5.5>,
      <created by zg
	started at 2021-12-30 10:48:40.781 +0800,
	POWCHK enabled, PULCHK disabled,
       configuration hash MD5:
       22 AF 29 6D C3 14 48 D3 66 3C C3 6F 61 C5 A3 F7
       data hash MD5: 64K * 64
       EF 34 B2 DA 57 2F 95 07 17 5B 14 41 2F 29 8E A7>)
(   2,<2022-01-04 14:17:46.147 +0800>,<nmrsu>,<CZC4033FFY>,<proc2d>,<TopSpin 3.5.5>,
      <Start of raw data processing
       xf2 F2: SI = 64K WDW = 1 LB = 0.3 FT_mod = 6 PKNL = 1 F1: SI = 256
       data hash MD5: 64K * 256
       58 8F 8A CF E9 D1 AD D2 73 18 90 2F 0E 73 95 3A>)
(   3,<2022-01-04 14:18:23.344 +0800>,<nmrsu>,<CZC4033FFY>,<proc2d>,<TopSpin 3.5.5>,
      <dosy2d Method = 0 PC = 4 F1mode = Peaks Scale = Logarithmic Nexp = 1 I1 = 340907769.274951 I1min = -2147483647 I1max = 2147483647 D1 = 4.41657785728964e-009 D1min = 0 D1max = 1e-008 Bvary = 0 F1: SI = 256
       data hash MD5: 64K * 256
       AF 7E C4 A7 94 63 E7 32 DD B3 73 3C B2 06 20 96>)
##END=

$$ hash MD5
$$ 14 2C 99 F5 95 8E B9 C5 5A 04 91 0C E6 0A 11 CC
