# Supplementary material for: Supramolecular photodynamic agents for simultaneous oxidation of NADH and generation of superoxide radical
Source: Nat Commun. 2022 Oct 19;13:6179. doi: 10.1038/s41467-022-33924-3 (PMC9582220; doi:10.1038/s41467-022-33924-3)
Supplement: Supplementary file 3 — Source Data [file 41467_2022_33924_MOESM3_ESM.zip › Source Data/NMR/dosy/2/6/scon2]

##TITLE= Parameter file, TopSpin 3.5 pl 5
##JCAMPDX= 5.0
##DATATYPE= Parameter Values
##NPOINTS= 2	$$ modification sequence number
##ORIGIN= Bruker BioSpin GmbH
##OWNER= nmrsu
$$ 2021-12-30 10:48:40.514 +0800  nmrsu@CZC4033FFY
$$ D:/Data/NMR lab/zhongxin/12272021(yangqingzheng)/6/scon2
$$ process C:\Bruker\TopSpin3.5pl5\prog\mod\go4.exe
##$BLKTR= (0..19)
3 3 3 3 3 3 3 3 3 3 3 3 3 3 3 3 3 3 3 3
##$DE1= 4.5
##$DEADC= 0.5
##$DEPA= 4.5
##$DERX= 1.5
##$FILCOR= 0.75
##$GRADCHAN= 0
##$GRADPRE= (0..1)
10 10
##$HD_BLKTR= (0..19)
1 1 1 1 1 1 1 1 1 1 1 1 1 1 1 1 1 1 1 1
##$HD_DE1= 5
##$HD_DEADC= 0
##$HD_DEPA= 2.5
##$HD_DERX= 0
##END=
