# Supplementary material for: Supramolecular photodynamic agents for simultaneous oxidation of NADH and generation of superoxide radical
Source: Nat Commun. 2022 Oct 19;13:6179. doi: 10.1038/s41467-022-33924-3 (PMC9582220; doi:10.1038/s41467-022-33924-3)
Supplement: Supplementary file 3 — Source Data [file 41467_2022_33924_MOESM3_ESM.zip › Source Data/NMR/dosy/3/7/pdata/1/auditp.txt]

##TITLE= Audit trail, TopSpin 3.5 pl 5
##JCAMPDX= 5.01
##ORIGIN= Bruker BioSpin GmbH
##OWNER= nmrsu
$$ D:\Data\NMR lab\zhongxin/12272021(yangqingzheng)/7/pdata/1/auditp.txt
##AUDIT TRAIL=  $$ (NUMBER, WHEN, WHO, WHERE, PROCESS, VERSION, WHAT)
(   1,<2021-12-31 11:15:57.401 +0800>,<nmrsu>,<CZC4033FFY>,<go4>,<TopSpin 3.5.5>,
      <created by zg
	started at 2021-12-31 11:14:38.196 +0800,
	POWCHK enabled, PULCHK disabled,
       configuration hash MD5:
       22 AF 29 6D C3 14 48 D3 66 3C C3 6F 61 C5 A3 F7
       data hash MD5: 64K
       C6 62 69 05 46 E5 80 FD 8F F0 A3 E2 C6 6E 38 8C>)
(   2,<2021-12-31 11:15:57.694 +0800>,<nmrsu>,<CZC4033FFY>,<proc1d>,<TopSpin 3.5.5>,
      <Start of raw data processing
       efp LB = 0.3 FT_mod = 6 PKNL = 1 PHC0 = -21.21342 PHC1 = -23.98221 SI = 64K 
       data hash MD5: 64K
       97 DF 86 2A 7D 6E E6 AD 62 99 91 18 7E 16 92 57>)
##END=

$$ hash MD5
$$ EF 49 02 6E DC B4 86 86 FB A4 F8 7D 89 7C 81 7A
