# Supplementary material for: Supramolecular photodynamic agents for simultaneous oxidation of NADH and generation of superoxide radical
Source: Nat Commun. 2022 Oct 19;13:6179. doi: 10.1038/s41467-022-33924-3 (PMC9582220; doi:10.1038/s41467-022-33924-3)
Supplement: Supplementary file 3 — Source Data [file 41467_2022_33924_MOESM3_ESM.zip › Source Data/NMR/dosy/3/7/shimvalues]

# Fri Dec 31 11:15:07 2021
#$$PROBEIDENTIFIER=Z113652_0184
#$$PROBENAME=PA BBO 500S2 BBF-H-D-05 Z SP
#$$SHIMID=292722
#
# Active Shim Gradients
#
Z           		10229           
Z2          		-221            
Z3          		-580            
Z4          		830             
Z5          		-633            
X           		-3254           
XZ          		-3104           
XZ2         		-2328           
(X2-Y2)     		16531           
XY          		-19595          
Y           		1852            
YZ          		4755            
YZ2         		2922            
(X2-Y2)Z2   		-309            
XZ4         		1595            
XZ3         		-1193           
Z6          		743             
(X2-Y2)Z    		-829            
YZ4         		1007            
YZ3         		-3342           
XYZ2        		-2327           
XYZ         		12355           
X3Z         		1235            
X3          		881             
Y3Z         		-304            
Y3          		-638            
Z7          		1133            
Z8          		3230            
XZ5         		-6458           
YZ5         		11130           
(X2-Y2)Z3   		385             
(X2-Y2)Z4   		291             
(X2-Y2)Z5   		0               
XYZ3        		-1921           
XYZ4        		7399            
XYZ5        		0               
#
# Lock Parameter
#
FIELD		1574.248
LOCKPHASE		273.481 
LOCKPOWER		-30.000 
LOCKGAIN		128.615 
LOCKDC		-75.000 
LOCKSHIFT		7.240   
LOOPGAIN		-12.000 
LOOPTIME		0.400   
LOOPFILTER		100.000 
#
IEEE64_VERSION_CODE 1
#
# Shim currents 
#
SHIM_SETTING [1 ]  5020.66960058   
SHIM_SETTING [2 ]  -1788.81055985  
SHIM_SETTING [3 ]  -1195.69055501  
SHIM_SETTING [4 ]  1904.57553357   
SHIM_SETTING [5 ]  -1253.97930554  
SHIM_SETTING [6 ]  -916.23887013   
SHIM_SETTING [7 ]  4653.42885449   
SHIM_SETTING [8 ]  4322.81521202   
SHIM_SETTING [9 ]  212.50815223    
SHIM_SETTING [10]  1182.68214384   
SHIM_SETTING [11]  0.00000000      
SHIM_SETTING [12]  -334.58000000   
SHIM_SETTING [13]  -942.15200000   
SHIM_SETTING [14]  -171.81300000   
SHIM_SETTING [15]  -10720.54100000 
SHIM_SETTING [16]  2127.87100000   
SHIM_SETTING [17]  -5081.33500000  
SHIM_SETTING [18]  -1609.05500000  
SHIM_SETTING [19]  -7455.11300000  
SHIM_SETTING [20]  8246.44200000   
SHIM_SETTING [21]  9975.90900000   
SHIM_SETTING [22]  11064.35300000  
SHIM_SETTING [23]  15638.12800000  
SHIM_SETTING [24]  17293.80600000  
SHIM_SETTING [25]  6956.60700000   
SHIM_SETTING [26]  6556.52300000   
SHIM_SETTING [27]  1026.22200000   
SHIM_SETTING [28]  10803.49400000  
SHIM_SETTING [29]  -892.71900000   
SHIM_SETTING [30]  -2573.07400000  
SHIM_SETTING [31]  7064.24700000   
SHIM_SETTING [32]  -388.36500000   
SHIM_SETTING [33]  -633.22300000   
SHIM_SETTING [34]  -22505.61200000 
SHIM_SETTING [35]  -15366.68000000 
SHIM_SETTING [36]  -35214.60300000 
SHIM_SETTING [37]  -8846.48900000  
SHIM_SETTING [38]  10373.26900000  
SHIM_SETTING [39]  -9146.99300000  
SHIM_SETTING [40]  0.00000000      
